# Supplementary material for: Reducing emergency department length of stay for hematology patients of tikur anbessa specialized hospital: An improvement initiative
Source: PLoS One. 2025 Sep 8;20(9):e0329316. doi: 10.1371/journal.pone.0329316 (PMC12416650; doi:10.1371/journal.pone.0329316)
Supplement: S1 File — (XLSX) [file pone.0329316.s001.xlsx]

## Sheet: Sheet1
Week	Phase	Weekly median consultation Time (hours)
Baseline	Baseline	12
Week 1	PDSA 1	2.4
Week 2	PDSA 1	0.83
Week 3	PDSA 1	5.6
Week 4	PDSA 1	1
Week 5	PDSA 1	1.77
Week 6	PDSA 1	1.33
Week 7	PDSA 1	7
Week 8	PDSA 1	0.67
Week 9	PDSA 1	0.625
Week 10	PDSA 1	6.64
Week 11	PDSA 1	2.17
Week 12	PDSA 1	7
Week 13	PDSA 1	2.75
Week 14	PDSA 2	2.5
Week 15	PDSA 2	1.75
Week 16	PDSA 2	6
Week 17	PDSA 2	3
Week 18	PDSA 2	2.25
Week 19	PDSA 2	7
Week 20	PDSA 2	3.5
Week 21	PDSA 2	1.5
Week 22	PDSA 2	4
Week 23	PDSA 2	2.75
Week 24	PDSA 2	5.5
