# Supplementary material for: Reducing emergency department length of stay for hematology patients of tikur anbessa specialized hospital: An improvement initiative
Source: PLoS One. 2025 Sep 8;20(9):e0329316. doi: 10.1371/journal.pone.0329316 (PMC12416650; doi:10.1371/journal.pone.0329316)
Supplement: S2 File — (XLSX) [file pone.0329316.s002.xlsx]

## Sheet: Sheet1
Week	Phase	Length of Stay (hours)
1	Baseline	140
2	Baseline	150
3	Baseline	135.5
4	Baseline	148
5	Baseline	165
6	Baseline	140
7	Baseline	130.5
8	Baseline	160
9	PDSA 1	141
10	PDSA 1	130
11	PDSA 1	136
12	PDSA 1	112
13	PDSA 1	124
14	PDSA 1	108
15	PDSA 1	119
16	PDSA 1	123
17	PDSA 1	110
18	PDSA 1	115.5
19	PDSA 1	126
20	PDSA 1	119
21	PDSA 1	114
22	PDSA 2	40.5
23	PDSA 2	52
24	PDSA 2	102
25	PDSA 2	109
26	PDSA 2	97.5
27	PDSA 2	115
28	PDSA 2	106
29	PDSA 2	54
30	PDSA 2	44
31	PDSA 2	49.5
32	PDSA 2	36
