# Supplementary material for: Reducing emergency department length of stay for hematology patients of tikur anbessa specialized hospital: An improvement initiative
Source: PLoS One. 2025 Sep 8;20(9):e0329316. doi: 10.1371/journal.pone.0329316 (PMC12416650; doi:10.1371/journal.pone.0329316)
Supplement: S3 File — (XLSX) [file pone.0329316.s003.xlsx]

## Sheet: Sheet1
Week	Weekly median TAT for peripheral smear(hrs)	Notes	Status of speedy slide initiative
Week 1	23	PDSA 2	Active
Week 2	30	PDSA 2	Active
Week 3	54.5	PDSA 2	Discontinued
Week 4	68	PDSA 2	Discontinued
Week 5	59.5	PDSA 2	Discontinued
Week 6	62.5	PDSA 2	Discontinued
Week 7	66	PDSA 2	Discontinued
Week 8	23	PDSA 2	Active
Week 9	21.5	PDSA 2	Active
Week 10	23.5	PDSA 2	Active
Week 11	33	PDSA 2	Active
