# Supplementary material for: Reducing emergency department length of stay for hematology patients of tikur anbessa specialized hospital: An improvement initiative
Source: PLoS One. 2025 Sep 8;20(9):e0329316. doi: 10.1371/journal.pone.0329316 (PMC12416650; doi:10.1371/journal.pone.0329316)
Supplement: S4 File — (XLSX) [file pone.0329316.s004.xlsx]

## Sheet: Sheet1
Week	Phase	% of Patients Who Made a Wrong Turn on their way to the X-ray room
Baseline	Baseline	53
Week 1	PDSA 1	30
Week 2	PDSA 1	56
Week 3	PDSA 1	67
Week 4	PDSA 1	38
Week 5	PDSA 1	91
Week 6	PDSA 1	0
Week 7	PDSA 1	13
Week 8	PDSA 1	0
Week 9	PDSA 1	90
Week 10	PDSA 1	20
Week 11	PDSA 1	17
Week 12	PDSA 1	44
Week 13	PDSA 1	30
Week 14	PDSA 2	0
Week 15	PDSA 2	0
Week 16	PDSA 2	0
Week 17	PDSA 2	0
Week 18	PDSA 2	10
Week 19	PDSA 2	0
Week 20	PDSA 2	8
Week 21	PDSA 2	0
Week 22	PDSA 2	0
Week 23	PDSA 2	0
Week 24	PDSA 2	0
